# Supplementary material for: Clinical Benefit of First-Pass Recanalization Is Time-Dependent in Endovascular Treatment of Acute Ischemic Stroke
Source: J Clin Med. 2023 Oct 18;12(20):6596. doi: 10.3390/jcm12206596 (PMC10607503; doi:10.3390/jcm12206596)
Supplement: Supplementary file 1 [file jcm-12-06596-s001.zip]

Archive with 1 entries (1 files):
- jcm-2662345-supplementary.pdf
